# Supplementary material for: Circular RNA CircFOXO3 Functions as a Competitive Endogenous RNA for Acid-Sensing Ion Channel Subunit 1 Mediating Oxeiptosis in Nucleus Pulposus
Source: Biomedicines. 2024 Mar 18;12(3):678. doi: 10.3390/biomedicines12030678 (PMC10968533; doi:10.3390/biomedicines12030678)
Supplement: Supplementary file 1 [file biomedicines-12-00678-s001.zip]

Archive with 1 entries (1 files):
- biomedicines-2895848-supplementary.pdf
